# Supplementary material for: Isonicotinylation is a histone mark induced by the anti-tuberculosis first-line drug isoniazid
Source: Nat Commun. 2021 Sep 20;12:5548. doi: 10.1038/s41467-021-25867-y (PMC8452692; doi:10.1038/s41467-021-25867-y)
Supplement: Supplementary file 4 — Source Data [file 41467_2021_25867_MOESM4_ESM.xlsx]

## Sheet: Figure 1
											Fig.1f	Scores of normal thyroid tissues			1		Scores of oesophageal epithelium tissues			3		Scores of fundic gland tissues		2		Scores of colon tissues		2		Scores of lung tissues		2
															2					2				2				2				1.5
															2					2.5				2.5				1				2

## Sheet: Figure 2
												Fig.2h		CON		D4-INH				CON		D4-INH
												Ac-CoA levels (Area)		5480		8280			D4-Inic-CoA (Area)	N/A		4710
														2080		3890				N/A		3340
														8510		7200				N/A		5520
												Fig.2i	INH	0 mM	1 mM	5 mM	10 mM	20 mM
														666	1540	10500	19500	17100
												Inic-CoA levels (Area)		431	2280	5080	13800	19800
														483	6900	9300	11100	14000

## Sheet: Figure 5
						CON	INH
						1.00361	0.904346
						1.01518	0.925306
						0.981212	0.864428
					Fig.5e		CON	INH		CON	INH		CON	INH
						CR2	0.984605	8.21134	CAMK4	1.12009	10.0581	IL1B	0.991156	1.46461
							0.957681	7.7684		0.961669	7.41414		1.09469	1.78656
							1.05771	9.47603		0.918242	6.75964		0.914159	1.2459
							CON	INH		CON	INH
						PLAU	1.11086	9.0318	CACNA1D	1.01703	2.56274
							0.908576	6.04195		1.0976	2.98491
							0.980561	7.03726		0.885372	1.9422
Fig.5b	CON	INH
	0.913468	2.23368
	1.11427	3.32363
	0.972268	2.5305

## Sheet: Figure 6
Fig.6a						Fig.6c		CON	INH
Gastric carcinoma							PIK3R1	0.93779	4.00186
	Normal adjacent tumour			tumour				1.01443	4.68269
Score		1.5		0				1.04778	4.99564
		2		1
		1.5		1
		1.5		0
		2		1
		1.5		1
Fig.6b
lung adenocarcinoma
	Normal adjacent tumour			tumour
Score		1		1.5
		1		2
		1		3
		0.5		1
		1		1.5
		1		2
thyroid carcinoma
	Normal adjacent tumour			tumour
Score		1		2
		0		2
		1		3
		1		2
		1		2
		1		3

## Sheet: Supplementary Figure 5
Supplementary Fig.5a
renal carcinoma	Normal adjacent tumour		tumour
Score	2		1
	3		3
	4		3.5
	4		4
	2		2
	3		3
rectal carcinoma	Normal adjacent tumour		tumour
Score	1		0
	2		2
	1		1
	2		3
	0		1
	2		2
colonic adenocareinoma	Normal adjacent tumour		tumour
Score	2.5		3
	1		2
	0		0.5
	1		0
	1		1
	1		2
mammary adenocareinoma	Normal adjacent tumour		tumour
Score	2		2.5
	1.5		3
	3		2.5		pancreatic carcinoma	Normal adjacent tumour			tumour		oesophageal carcinoma	Normal adjacent tumour			tumour
	2		2.5		Score		3		3		Score		3		3
	1.5		3				2		2				3		3.5
	3		2.5				2		1				2		3
hepatocellular carcinoma	Normal adjacent tumour		tumour				2		2				1		2.5
Score	2		1				2		2				3		3
	2.5		2				2		1				3		3.5
	3		3
	3		3
	3.5		3.5
	2.5		2
